# Supplementary material for: The Effect of Phenolic-Rich Extracts of Rubus fruticosus, R. ulmifolius and Morus nigra on Oxidative Stress and Caco-2 Inhibition Growth
Source: Nutrients. 2024 Apr 30;16(9):1361. doi: 10.3390/nu16091361 (PMC11085810; doi:10.3390/nu16091361)
Supplement: Supplementary file 1 [file nutrients-16-01361-s001.zip]

Archive with 1 entries (1 files):
- nutrients-2988655-SI.pdf
